# Supplementary material for: iPS-Derived Early Oligodendrocyte Progenitor Cells from SPMS Patients Reveal Deficient In Vitro Cell Migration Stimulation
Source: Cells. 2020 Jul 29;9(8):1803. doi: 10.3390/cells9081803 (PMC7463559; doi:10.3390/cells9081803)
Supplement: Supplementary file 1 [file cells-09-01803-s001.zip]

Archive with 5 entries (4 files):
- cells-855634 supplementary final/
- cells-855634 supplementary final/._Table S1_earlyOPC SPMSvsCT-expression.xlsx
- cells-855634 supplementary final/._Table S2_earlyOPC-secretome.xlsx
- cells-855634 supplementary final/._Table S3-mOPC-secretome.xlsx
- cells-855634 supplementary final/supplementary proof done.docx
